# Supplementary material for: Allopatric and Sympatric Drivers of Speciation in Alviniconcha Hydrothermal Vent Snails
Source: Mol Biol Evol. 2020 Jul 13;37(12):3469–84. doi: 10.1093/molbev/msaa177 (PMC7743903; doi:10.1093/molbev/msaa177)
Supplement: msaa177_supplementary_data [file msaa177_supplementary_data.zip]

Archive with 9 entries (9 files):
- FigS1.pdf
- FigS2.pdf
- FigS3.pdf
- FigS4.pdf
- FigS5.pdf
- FigS6.pdf
- FigS7.pdf
- Supplementary_Figure_Legends.txt
- TableS1.xlsx
