# Supplementary material for: Allopatric and Sympatric Drivers of Speciation in Alviniconcha Hydrothermal Vent Snails
Source: Mol Biol Evol. 2020 Jul 13;37(12):3469–84. doi: 10.1093/molbev/msaa177 (PMC7743903; doi:10.1093/molbev/msaa177)
Supplement: msaa177_supplementary_data [file msaa177_supplementary_data.zip › Supplementary_Figure_Legends.txt]

Supplementary Figure Legends

Fig. S1 Genetic structure analyses for the complete species set based on a) mitochondrial and nuclear markers and b) nuclear markers only.

Fig. S2 Population structure analyses for A. boucheti based on a) mitochondrial and nuclear markers and b) nuclear markers only.

Fig. S3 Population structure analyses for A. kojimai based on a) mitochondrial and nuclear markers and b) nuclear markers only.

Fig. S4 Population structure analyses for A. strummeri based on a) mitochondrial and nuclear markers and b) nuclear markers only.

Fig. S5 Population structure analyses for A. hessleri based on a) mitochondrial and nuclear markers and b) nuclear markers only.

Fig. S6 Population structure analyses for A. marisindica based on a) mitochondrial and nuclear markers and b) nuclear markers only.

Fig. S7 Species tree for Alviniconcha based on all available genetic markers. Bold lines indicate consensus topologies, with grey shading showing uncertainties in the estimates. Phylogenetic positions are poorly resolved.
