# Supplementary material for: Allopatric and Sympatric Drivers of Speciation in Alviniconcha Hydrothermal Vent Snails
Source: Mol Biol Evol. 2020 Jul 13;37(12):3469–84. doi: 10.1093/molbev/msaa177 (PMC7743903; doi:10.1093/molbev/msaa177)
Supplement: msaa177_supplementary_data [file msaa177_supplementary_data.zip › TableS1.xlsx]

## Sheet: Table_S1
#SampleID	BarcodeSequence	LinkerPrimerSequence	Description	Host	Basin	Vent	Depth
1	TCAGCCTCAGCC	GTGTGYCAGCMGCCGCGGTAA	R1922_11_1	Alviniconcha_boucheti	Lau_Basin	ABE	2155
3	TGCAGGGAACCG	GTGTGYCAGCMGCCGCGGTAA	R1922_11_2	Alviniconcha_boucheti	Lau_Basin	ABE	2155
7	ATGGACCTAGCT	GTGTGYCAGCMGCCGCGGTAA	R1922_11_4	Alviniconcha_boucheti	Lau_Basin	ABE	2155
9	CTAGCCCGTTCG	GTGTGYCAGCMGCCGCGGTAA	R1922_11_5	Alviniconcha_boucheti	Lau_Basin	ABE	2155
11	ACGGGCACGACA	GTGTGYCAGCMGCCGCGGTAA	R1922_11_6	Alviniconcha_kojimai	Lau_Basin	ABE	2155
13	TACGAGCCCTAA	GTGTGYCAGCMGCCGCGGTAA	R1922_11_7	Alviniconcha_boucheti	Lau_Basin	ABE	2155
15	CAATGGTTTCTT	GTGTGYCAGCMGCCGCGGTAA	R1922_11_8	Alviniconcha_boucheti	Lau_Basin	ABE	2155
17	ACCCAGTATGGT	GTGTGYCAGCMGCCGCGGTAA	R1922_11_9	Alviniconcha_boucheti	Lau_Basin	ABE	2155
19	GAACAGCTCTAC	GTGTGYCAGCMGCCGCGGTAA	R1922_11_10	Alviniconcha_boucheti	Lau_Basin	ABE	2155
23	GCAGACGGAACC	GTGTGYCAGCMGCCGCGGTAA	R1922_11_12	Alviniconcha_boucheti	Lau_Basin	ABE	2155
25	ATTGATATTGAT	GTGTGYCAGCMGCCGCGGTAA	R1922_11_13	Alviniconcha_kojimai	Lau_Basin	ABE	2155
29	CGCCCGGGACAC	GTGTGYCAGCMGCCGCGGTAA	R1922_11_15	Alviniconcha_boucheti	Lau_Basin	ABE	2155
33	TATTAGCCTATC	GTGTGYCAGCMGCCGCGGTAA	R1922_11_16	Alviniconcha_kojimai	Lau_Basin	ABE	2155
35	GTATTTCGGACG	GTGTGYCAGCMGCCGCGGTAA	R1922_11_18	Alviniconcha_boucheti	Lau_Basin	ABE	2155
37	ACTAGCGTTCAG	GTGTGYCAGCMGCCGCGGTAA	R1922_11_19	Alviniconcha_boucheti	Lau_Basin	ABE	2155
45	GTCCCGTGAAAT	GTGTGYCAGCMGCCGCGGTAA	R1924_5_23	Alviniconcha_kojimai	Lau_Basin	Tui_Malila	1884
47	CTGACGATCCGT	GTGTGYCAGCMGCCGCGGTAA	R1924_5_24	Alviniconcha_kojimai	Lau_Basin	Tui_Malila	1884
51	CACTTCTTTGTG	GTGTGYCAGCMGCCGCGGTAA	R1924_5_26	Alviniconcha_kojimai	Lau_Basin	Tui_Malila	1884
57	ACTAGACGACTA	GTGTGYCAGCMGCCGCGGTAA	R1924_7_29	Alviniconcha_kojimai	Lau_Basin	Tui_Malila	1884
59	GTAATGCGTAAC	GTGTGYCAGCMGCCGCGGTAA	R1924_7_30	Alviniconcha_kojimai	Lau_Basin	Tui_Malila	1884
61	CGCGTTCCCAGT	GTGTGYCAGCMGCCGCGGTAA	R1924_7_31	Alviniconcha_strummeri	Lau_Basin	Tui_Malila	1883
65	GTATGGAGCTAT	GTGTGYCAGCMGCCGCGGTAA	R1924_7_33	Alviniconcha_kojimai	Lau_Basin	Tui_Malila	1883
67	CGGGCTTCATCA	GTGTGYCAGCMGCCGCGGTAA	R1924_7_34	Alviniconcha_kojimai	Lau_Basin	Tui_Malila	1883
69	TGCCATTAGAGC	GTGTGYCAGCMGCCGCGGTAA	R1924_7_35	Alviniconcha_kojimai	Lau_Basin	Tui_Malila	1883
73	GCAGCGGTGGCT	GTGTGYCAGCMGCCGCGGTAA	R1924_7_37	Alviniconcha_kojimai	Lau_Basin	Tui_Malila	1883
75	TAGCGGAAGACG	GTGTGYCAGCMGCCGCGGTAA	R1924_7_38	Alviniconcha_kojimai	Lau_Basin	Tui_Malila	1883
77	TCCATTTCATGC	GTGTGYCAGCMGCCGCGGTAA	R1924_7_39	Alviniconcha_kojimai	Lau_Basin	Tui_Malila	1883
79	TAGTTACTAGTT	GTGTGYCAGCMGCCGCGGTAA	R1924_7_40	Alviniconcha_kojimai	Lau_Basin	Tui_Malila	1883
81	TCACGCCGGAGG	GTGTGYCAGCMGCCGCGGTAA	R1924_8_41	Alviniconcha_kojimai	Lau_Basin	Tui_Malila	1883
83	GGTCCGAAGCCG	GTGTGYCAGCMGCCGCGGTAA	R1924_8_42	Alviniconcha_kojimai	Lau_Basin	Tui_Malila	1883
85	CCGGTCCGGGCA	GTGTGYCAGCMGCCGCGGTAA	R1924_8_43	Alviniconcha_kojimai	Lau_Basin	Tui_Malila	1883
87	CAGCCGCATATC	GTGTGYCAGCMGCCGCGGTAA	R1924_8_44	Alviniconcha_kojimai	Lau_Basin	Tui_Malila	1883
91	AGTGACTGTCAA	GTGTGYCAGCMGCCGCGGTAA	R1924_8_46	Alviniconcha_kojimai	Lau_Basin	Tui_Malila	1883
93	CGTGTGTGCTCA	GTGTGYCAGCMGCCGCGGTAA	R1924_8_47	Alviniconcha_kojimai	Lau_Basin	Tui_Malila	1883
95	ACTTACGCCACG	GTGTGYCAGCMGCCGCGGTAA	R1924_8_48	Alviniconcha_kojimai	Lau_Basin	Tui_Malila	1883
97	GTAACCACCACC	GTGTGYCAGCMGCCGCGGTAA	R1924_8_49	Alviniconcha_kojimai	Lau_Basin	Tui_Malila	1883
99	CTGTGTCCATGG	GTGTGYCAGCMGCCGCGGTAA	R1924_10_50	Alviniconcha_kojimai	Lau_Basin	Tui_Malila	1883
101	TGAAGTCACAGT	GTGTGYCAGCMGCCGCGGTAA	R1924_10_51	Alviniconcha_kojimai	Lau_Basin	Tui_Malila	1883
103	GACCGATAGGGA	GTGTGYCAGCMGCCGCGGTAA	R1924_10_52	Alviniconcha_kojimai	Lau_Basin	Tui_Malila	1883
105	GATGAGTCGCGG	GTGTGYCAGCMGCCGCGGTAA	R1924_10_53	Alviniconcha_kojimai	Lau_Basin	Tui_Malila	1883
108	GTGCTCTGTGCC	GTGTGYCAGCMGCCGCGGTAA	R1924_10_54	Alviniconcha_kojimai	Lau_Basin	Tui_Malila	1883
111	GTGTTTAACTCT	GTGTGYCAGCMGCCGCGGTAA	R1924_10_56	Alviniconcha_kojimai	Lau_Basin	Tui_Malila	1883
113	GCCCGACATATA	GTGTGYCAGCMGCCGCGGTAA	R1924_10_57	Alviniconcha_strummeri	Lau_Basin	Tui_Malila	1883
115	AGTACTGCCTGC	GTGTGYCAGCMGCCGCGGTAA	R1924_10_58	Alviniconcha_kojimai	Lau_Basin	Tui_Malila	1883
117	AGCTAAATGGAT	GTGTGYCAGCMGCCGCGGTAA	R1924_10_59	Alviniconcha_kojimai	Lau_Basin	Tui_Malila	1883
119	AGTTACGAGCTA	GTGTGYCAGCMGCCGCGGTAA	R1924_10_60	Alviniconcha_kojimai	Lau_Basin	Tui_Malila	1883
121	TGTGTTACTCCT	GTGTGYCAGCMGCCGCGGTAA		Ifremeria_nautilei	Lau_Basin	Tui_Malila	1860
122	CCATATCCCGGA	GTGTGYCAGCMGCCGCGGTAA		Ifremeria_nautilei	Lau_Basin	Tui_Malila	1860
123	TTGACGACATCG	GTGTGYCAGCMGCCGCGGTAA		Ifremeria_nautilei	Lau_Basin	Tui_Malila	1860
124	TACCAATCGGTG	GTGTGYCAGCMGCCGCGGTAA		Ifremeria_nautilei	Lau_Basin	Tui_Malila	1860
125	ATCTGGACGATC	GTGTGYCAGCMGCCGCGGTAA		Ifremeria_nautilei	Lau_Basin	Tui_Malila	1860
126	ACTCGTGATAGC	GTGTGYCAGCMGCCGCGGTAA		Ifremeria_nautilei	Lau_Basin	Tui_Malila	1860
127	ATGTGGCGTGTT	GTGTGYCAGCMGCCGCGGTAA		Ifremeria_nautilei	Lau_Basin	Tui_Malila	1860
128	AGACATACCGTA	GTGTGYCAGCMGCCGCGGTAA		Ifremeria_nautilei	Lau_Basin	Tui_Malila	1860
129	TGCAGATCCAAC	GTGTGYCAGCMGCCGCGGTAA		Ifremeria_nautilei	Lau_Basin	Tui_Malila	1860
130	AGTGAAATACTG	GTGTGYCAGCMGCCGCGGTAA		Ifremeria_nautilei	Lau_Basin	Tui_Malila	1860
131	ACCTTCGCGCAC	GTGTGYCAGCMGCCGCGGTAA		Ifremeria_nautilei	Lau_Basin	Tui_Malila	1860
132	ATCAGGTAAACA	GTGTGYCAGCMGCCGCGGTAA		Ifremeria_nautilei	Lau_Basin	Tui_Malila	1860
133	AAGGCTGGGCAC	GTGTGYCAGCMGCCGCGGTAA		Ifremeria_nautilei	Lau_Basin	Tui_Malila	1860
134	CGATAGGCCTTA	GTGTGYCAGCMGCCGCGGTAA	R1926_42	Ifremeria_nautilei	Lau_Basin	Tui_Malila	1860
135	TAAGATGCAGTC	GTGTGYCAGCMGCCGCGGTAA		Ifremeria_nautilei	Lau_Basin	Tui_Malila	1860
136	TCCGCAACCTGA	GTGTGYCAGCMGCCGCGGTAA		Ifremeria_nautilei	Lau_Basin	Tui_Malila	1860
137	AGCCGACTCTGT	GTGTGYCAGCMGCCGCGGTAA		Ifremeria_nautilei	Lau_Basin	Tui_Malila	1860
138	GTGTTCCCAGAA	GTGTGYCAGCMGCCGCGGTAA		Ifremeria_nautilei	Lau_Basin	Tui_Malila	1860
139	CTCGAGCGTACT	GTGTGYCAGCMGCCGCGGTAA		Ifremeria_nautilei	Lau_Basin	Tui_Malila	1860
140	GCTGTGATTCGA	GTGTGYCAGCMGCCGCGGTAA		Ifremeria_nautilei	Lau_Basin	Tui_Malila	1860
141	CTGCCCTCGATG	GTGTGYCAGCMGCCGCGGTAA		Ifremeria_nautilei	Lau_Basin	Tui_Malila	1860
142	TTGGGTACACGT	GTGTGYCAGCMGCCGCGGTAA		Ifremeria_nautilei	Lau_Basin	Tui_Malila	1860
143	GATATCGATGAA	GTGTGYCAGCMGCCGCGGTAA		Ifremeria_nautilei	Lau_Basin	Tui_Malila	1860
144	AACGCGAAATTC	GTGTGYCAGCMGCCGCGGTAA		Ifremeria_nautilei	Lau_Basin	Tui_Malila	1861
145	GTGAGCACGCAG	GTGTGYCAGCMGCCGCGGTAA		Ifremeria_nautilei	Lau_Basin	Tui_Malila	1861
146	CGATCGAACACT	GTGTGYCAGCMGCCGCGGTAA		Ifremeria_nautilei	Lau_Basin	Tui_Malila	1861
147	ACCTTGACAAGA	GTGTGYCAGCMGCCGCGGTAA		Ifremeria_nautilei	Lau_Basin	Tui_Malila	1861
148	GCAGGGTCGAAC	GTGTGYCAGCMGCCGCGGTAA		Ifremeria_nautilei	Lau_Basin	Tui_Malila	1861
149	TAGAGGCGTAGG	GTGTGYCAGCMGCCGCGGTAA		Ifremeria_nautilei	Lau_Basin	Tui_Malila	1861
150	CAGGTAATAATG	GTGTGYCAGCMGCCGCGGTAA		Ifremeria_nautilei	Lau_Basin	Tui_Malila	1861
151	GCCGAACGCCGA	GTGTGYCAGCMGCCGCGGTAA		Ifremeria_nautilei	Lau_Basin	Tui_Malila	1861
152	GTCTAGTATTTC	GTGTGYCAGCMGCCGCGGTAA		Ifremeria_nautilei	Lau_Basin	Tui_Malila	1861
153	AAGCATTGAGAT	GTGTGYCAGCMGCCGCGGTAA		Ifremeria_nautilei	Lau_Basin	Tui_Malila	1861
155	ACCCTCAGCCCA	GTGTGYCAGCMGCCGCGGTAA		Ifremeria_nautilei	Lau_Basin	Tui_Malila	1861
156	GGTGACTAGTTC	GTGTGYCAGCMGCCGCGGTAA		Ifremeria_nautilei	Lau_Basin	Tui_Malila	1861
157	CCGTCAAGATGT	GTGTGYCAGCMGCCGCGGTAA		Ifremeria_nautilei	Lau_Basin	Tui_Malila	1861
158	AGCTGCACCTAA	GTGTGYCAGCMGCCGCGGTAA		Ifremeria_nautilei	Lau_Basin	Tui_Malila	1861
159	GGAGTGCCCGAA	GTGTGYCAGCMGCCGCGGTAA		Ifremeria_nautilei	Lau_Basin	Tui_Malila	1861
160	CATGACGCCTCC	GTGTGYCAGCMGCCGCGGTAA		Ifremeria_nautilei	Lau_Basin	Tui_Malila	1861
161	GTATTATGACTT	GTGTGYCAGCMGCCGCGGTAA		Ifremeria_nautilei	Lau_Basin	Tui_Malila	1861
162	CATAATCTTGCT	GTGTGYCAGCMGCCGCGGTAA		Ifremeria_nautilei	Lau_Basin	Tui_Malila	1861
163	TGCGTGGGTGGA	GTGTGYCAGCMGCCGCGGTAA		Ifremeria_nautilei	Lau_Basin	Tui_Malila	1861
164	ACTATATTAGCT	GTGTGYCAGCMGCCGCGGTAA		Ifremeria_nautilei	Lau_Basin	Tui_Malila	1861
165	TTCTGGTCTTGT	GTGTGYCAGCMGCCGCGGTAA		Ifremeria_nautilei	Lau_Basin	Tui_Malila	1861
166	TCCAGGGCTATA	GTGTGYCAGCMGCCGCGGTAA		Ifremeria_nautilei	Lau_Basin	Tui_Malila	1861
167	GACTATAATGGC	GTGTGYCAGCMGCCGCGGTAA		Ifremeria_nautilei	Lau_Basin	Tui_Malila	1861
168	ATCACCAGGTGT	GTGTGYCAGCMGCCGCGGTAA		Ifremeria_nautilei	Lau_Basin	Tui_Malila	1861
170	AGGAAAGCCAGA	GTGTGYCAGCMGCCGCGGTAA		Ifremeria_nautilei	Lau_Basin	Tui_Malila	1861
171	ATGGCTGTCAGT	GTGTGYCAGCMGCCGCGGTAA		Ifremeria_nautilei	Lau_Basin	Tui_Malila	1861
172	GAGGGTTGTCGG	GTGTGYCAGCMGCCGCGGTAA		Ifremeria_nautilei	Lau_Basin	Tui_Malila	1861
173	TCTATTGTTAGA	GTGTGYCAGCMGCCGCGGTAA	R1926_3	Alviniconcha_strummeri	Lau_Basin	Tui_Malila	1884
174	TCAATACAATAT	GTGTGYCAGCMGCCGCGGTAA	R1926_6	Alviniconcha_kojimai	Lau_Basin	Tui_Malila	1884
175	GAATACCAAGTC	GTGTGYCAGCMGCCGCGGTAA	R1926_9	Alviniconcha_kojimai	Lau_Basin	Tui_Malila	1884
177	CATGTGCTTAGG	GTGTGYCAGCMGCCGCGGTAA	R1926_18	Alviniconcha_kojimai	Lau_Basin	Tui_Malila	1884
178	TGACCTCAAGAC	GTGTGYCAGCMGCCGCGGTAA	R1926_21	Alviniconcha_kojimai	Lau_Basin	Tui_Malila	1884
179	GAACGTCCGGAG	GTGTGYCAGCMGCCGCGGTAA	R1926_24	Ifremeria_nautilei	Lau_Basin	Tui_Malila	1884
180	CTTGCATACCGG	GTGTGYCAGCMGCCGCGGTAA	R1926_27	Alviniconcha_kojimai	Lau_Basin	Tui_Malila	1884
181	CTGTCCCGCAGT	GTGTGYCAGCMGCCGCGGTAA	R1926_30	Alviniconcha_kojimai	Lau_Basin	Tui_Malila	1884
183	GGTTGTAAGTGT	GTGTGYCAGCMGCCGCGGTAA	R1926_36	Alviniconcha_strummeri	Lau_Basin	Tui_Malila	1884
184	GCTACCTTGCGC	GTGTGYCAGCMGCCGCGGTAA		Ifremeria_nautilei	Lau_Basin	Tui_Malila	1884
185	AGTAAGTCGATA	GTGTGYCAGCMGCCGCGGTAA		Ifremeria_nautilei	Lau_Basin	Tui_Malila	1884
186	CATGGGTGTTAC	GTGTGYCAGCMGCCGCGGTAA	R1926_45	Alviniconcha_kojimai	Lau_Basin	Tui_Malila	1884
187	GTGCATTCGCCA	GTGTGYCAGCMGCCGCGGTAA	R1926_48	Alviniconcha_kojimai	Lau_Basin	Tui_Malila	1884
188	CGATCCGATCTG	GTGTGYCAGCMGCCGCGGTAA	R1926_51	Alviniconcha_kojimai	Lau_Basin	Tui_Malila	1884
189	TCCTGAACACAG	GTGTGYCAGCMGCCGCGGTAA	R1926_54	Alviniconcha_kojimai	Lau_Basin	Tui_Malila	1884
190	TAAACGCGACTC	GTGTGYCAGCMGCCGCGGTAA	R1926_57	Alviniconcha_kojimai	Lau_Basin	Tui_Malila	1884
191	ACCTAGCTAGTG	GTGTGYCAGCMGCCGCGGTAA	R1926_60	Alviniconcha_strummeri	Lau_Basin	Tui_Malila	1884
192	CCAGTTCCAAAG	GTGTGYCAGCMGCCGCGGTAA	R1926_63	Alviniconcha_kojimai	Lau_Basin	Tui_Malila	1884
193	CAGAGTGCCGGC	GTGTGYCAGCMGCCGCGGTAA	R1926_66	Alviniconcha_strummeri	Lau_Basin	Tui_Malila	1884
194	GGCCTGGCCTGG	GTGTGYCAGCMGCCGCGGTAA	R1926_69	Alviniconcha_kojimai	Lau_Basin	Tui_Malila	1884
195	AGCAAGGTCTTC	GTGTGYCAGCMGCCGCGGTAA	R1926_72	Alviniconcha_kojimai	Lau_Basin	Tui_Malila	1884
197	AATGATAGATGC	GTGTGYCAGCMGCCGCGGTAA	R1926_78	Alviniconcha_strummeri	Lau_Basin	Tui_Malila	1884
198	AATCAACTAGGC	GTGTGYCAGCMGCCGCGGTAA	R1926_81	Alviniconcha_kojimai	Lau_Basin	Tui_Malila	1884
199	CTATGGTGAACC	GTGTGYCAGCMGCCGCGGTAA	R1926_84	Alviniconcha_kojimai	Lau_Basin	Tui_Malila	1884
200	ATCTAAGTTACT	GTGTGYCAGCMGCCGCGGTAA	R1926_87	Alviniconcha_kojimai	Lau_Basin	Tui_Malila	1884
201	TCGGGTGAGGCC	GTGTGYCAGCMGCCGCGGTAA	R1926_90	Alviniconcha_kojimai	Lau_Basin	Tui_Malila	1884
202	ACGATCATCTGG	GTGTGYCAGCMGCCGCGGTAA	R1926_93	Alviniconcha_strummeri	Lau_Basin	Tui_Malila	1884
203	GTGGATAAACTC	GTGTGYCAGCMGCCGCGGTAA	R1926_96	Alviniconcha_strummeri	Lau_Basin	Tui_Malila	1884
204	CAAGAGCGGATG	GTGTGYCAGCMGCCGCGGTAA	R1926_99	Alviniconcha_strummeri	Lau_Basin	Tui_Malila	1884
205	GATTGAACGCTA	GTGTGYCAGCMGCCGCGGTAA	R1926_102	Alviniconcha_kojimai	Lau_Basin	Tui_Malila	1884
206	GAGCACGCACGC	GTGTGYCAGCMGCCGCGGTAA	R1926_105	Alviniconcha_kojimai	Lau_Basin	Tui_Malila	1884
207	CGGCTACTATGC	GTGTGYCAGCMGCCGCGGTAA	R1926_108	Alviniconcha_strummeri	Lau_Basin	Tui_Malila	1884
208	CAATACGACCGT	GTGTGYCAGCMGCCGCGGTAA	R1926_111	Alviniconcha_kojimai	Lau_Basin	Tui_Malila	1884
209	GTCCGCAAGTTA	GTGTGYCAGCMGCCGCGGTAA	R1926_114	Alviniconcha_strummeri	Lau_Basin	Tui_Malila	1884
210	CAACACATGCTG	GTGTGYCAGCMGCCGCGGTAA	R1926_117	Alviniconcha_strummeri	Lau_Basin	Tui_Malila	1884
274	TTGGGCCACATA	GTGTGYCAGCMGCCGCGGTAA		Ifremeria_nautilei	Lau_Basin	Tui_Malila	1888
275	TCTATCTGGCTT	GTGTGYCAGCMGCCGCGGTAA		Ifremeria_nautilei	Lau_Basin	Tui_Malila	1888
277	ATACCTAAATAT	GTGTGYCAGCMGCCGCGGTAA		Ifremeria_nautilei	Lau_Basin	Tui_Malila	1888
279	GCCTGCAGTACT	GTGTGYCAGCMGCCGCGGTAA		Ifremeria_nautilei	Lau_Basin	Tui_Malila	1888
281	ATGGTTCACCCG	GTGTGYCAGCMGCCGCGGTAA		Ifremeria_nautilei	Lau_Basin	Tui_Malila	1888
283	CCGTGGACCAGG	GTGTGYCAGCMGCCGCGGTAA		Ifremeria_nautilei	Lau_Basin	Tui_Malila	1888
285	GTCCCTATTATC	GTGTGYCAGCMGCCGCGGTAA		Ifremeria_nautilei	Lau_Basin	Tui_Malila	1888
287	GCGACGCGGCAT	GTGTGYCAGCMGCCGCGGTAA		Ifremeria_nautilei	Lau_Basin	Tui_Malila	1888
289	TGCGGTTGACTC	GTGTGYCAGCMGCCGCGGTAA		Ifremeria_nautilei	Lau_Basin	Tui_Malila	1888
291	CCAGGTTAATGC	GTGTGYCAGCMGCCGCGGTAA		Ifremeria_nautilei	Lau_Basin	Tui_Malila	1888
353	CGACGAGATTAT	GTGTGYCAGCMGCCGCGGTAA		Ifremeria_nautilei	Lau_Basin	Tui_Malila	1889
355	GTCCATGGTTCG	GTGTGYCAGCMGCCGCGGTAA	R1930_3_9	Alviniconcha_strummeri	Lau_Basin	Tui_Malila	1889
357	ACCATTACCATT	GTGTGYCAGCMGCCGCGGTAA	R1930_3_6	Alviniconcha_strummeri	Lau_Basin	Tui_Malila	1889
359	TGGTAAGAGTCT	GTGTGYCAGCMGCCGCGGTAA	R1930_3_3	Alviniconcha_strummeri	Lau_Basin	Tui_Malila	1889
365	ATTCAGATGGCA	GTGTGYCAGCMGCCGCGGTAA	R1930_3_24	Alviniconcha_strummeri	Lau_Basin	Tui_Malila	1889
367	TTATTCTCTAGG	GTGTGYCAGCMGCCGCGGTAA	R1930_3_27	Alviniconcha_strummeri	Lau_Basin	Tui_Malila	1889
371	TTCGTGAGGATA	GTGTGYCAGCMGCCGCGGTAA	R1930_3_33	Alviniconcha_strummeri	Lau_Basin	Tui_Malila	1889
373	GCGTCATGCATC	GTGTGYCAGCMGCCGCGGTAA	R1930_3_36	Alviniconcha_strummeri	Lau_Basin	Tui_Malila	1889
375	CCTCGGGTACTA	GTGTGYCAGCMGCCGCGGTAA	R1930_3_39	Alviniconcha_strummeri	Lau_Basin	Tui_Malila	1889
387	CGATTTAGGCCA	GTGTGYCAGCMGCCGCGGTAA	R1931_7_3	Alviniconcha_boucheti	Lau_Basin	ABE	2130
389	GCTTGGTAGGTT	GTGTGYCAGCMGCCGCGGTAA	R1931_7_6	Alviniconcha_boucheti	Lau_Basin	ABE	2130
391	AGGCGCTCTCCT	GTGTGYCAGCMGCCGCGGTAA	R1931_7_9	Alviniconcha_boucheti	Lau_Basin	ABE	2130
393	ACCTGATCCGCA	GTGTGYCAGCMGCCGCGGTAA	R1931_7_12	Alviniconcha_boucheti	Lau_Basin	ABE	2130
395	GAGATTTAAGCA	GTGTGYCAGCMGCCGCGGTAA	R1931_7_15	Alviniconcha_boucheti	Lau_Basin	ABE	2130
397	TGGGTCCCACAT	GTGTGYCAGCMGCCGCGGTAA	R1931_7_18	Alviniconcha_boucheti	Lau_Basin	ABE	2130
399	ATTCTGCCGAAG	GTGTGYCAGCMGCCGCGGTAA	R1931_7_21	Alviniconcha_boucheti	Lau_Basin	ABE	2130
401	TTGCCTGGGTCA	GTGTGYCAGCMGCCGCGGTAA	R1931_7_24	Alviniconcha_boucheti	Lau_Basin	ABE	2130
415	GCTACAAGCCCT	GTGTGYCAGCMGCCGCGGTAA		Ifremeria_nautilei	Lau_Basin	ABE	2130
417	GCACATAGTCGT	GTGTGYCAGCMGCCGCGGTAA		Ifremeria_nautilei	Lau_Basin	ABE	2130
419	AGCCACCCGGGA	GTGTGYCAGCMGCCGCGGTAA		Ifremeria_nautilei	Lau_Basin	ABE	2130
421	ATGTCTTCAACT	GTGTGYCAGCMGCCGCGGTAA		Ifremeria_nautilei	Lau_Basin	ABE	2130
423	ACGCACATACAA	GTGTGYCAGCMGCCGCGGTAA		Ifremeria_nautilei	Lau_Basin	ABE	2130
425	ATGTCCGACCAA	GTGTGYCAGCMGCCGCGGTAA		Ifremeria_nautilei	Lau_Basin	ABE	2130
427	ATTTCGACCCGG	GTGTGYCAGCMGCCGCGGTAA		Ifremeria_nautilei	Lau_Basin	ABE	2130
429	GGAGTTGAGGTG	GTGTGYCAGCMGCCGCGGTAA		Ifremeria_nautilei	Lau_Basin	ABE	2130
431	GCGCAATAGTAT	GTGTGYCAGCMGCCGCGGTAA		Ifremeria_nautilei	Lau_Basin	ABE	2130
433	CACATATTGGGC	GTGTGYCAGCMGCCGCGGTAA		Ifremeria_nautilei	Lau_Basin	ABE	2130
435	CATGTTGGAACA	GTGTGYCAGCMGCCGCGGTAA		Ifremeria_nautilei	Lau_Basin	ABE	2130
437	ACCCGACGGGAC	GTGTGYCAGCMGCCGCGGTAA		Ifremeria_nautilei	Lau_Basin	ABE	2130
439	AGGTCATCTTGG	GTGTGYCAGCMGCCGCGGTAA		Ifremeria_nautilei	Lau_Basin	ABE	2130
441	CTCTCGGCGTAA	GTGTGYCAGCMGCCGCGGTAA		Ifremeria_nautilei	Lau_Basin	ABE	2130
471	ATCTCGCTGGGT	GTGTGYCAGCMGCCGCGGTAA	R1932_3	Alviniconcha_strummeri	Lau_Basin	Tahi_Moana	2273
473	ATTCCATTTAGA	GTGTGYCAGCMGCCGCGGTAA	R1932_6	Alviniconcha_strummeri	Lau_Basin	Tahi_Moana	2273
475	CTGCTGGGAAGG	GTGTGYCAGCMGCCGCGGTAA	R1932_9	Alviniconcha_strummeri	Lau_Basin	Tahi_Moana	2273
477	TCCTCTTTGGTC	GTGTGYCAGCMGCCGCGGTAA	R1932_12	Alviniconcha_strummeri	Lau_Basin	Tahi_Moana	2273
479	CAGACTTTCATT	GTGTGYCAGCMGCCGCGGTAA	R1932_15	Alviniconcha_strummeri	Lau_Basin	Tahi_Moana	2273
481	CTTTGGGCCGCT	GTGTGYCAGCMGCCGCGGTAA	R1932_18	Alviniconcha_strummeri	Lau_Basin	Tahi_Moana	2273
485	GTAGATCGTGTA	GTGTGYCAGCMGCCGCGGTAA	R1932_24	Alviniconcha_strummeri	Lau_Basin	Tahi_Moana	2273
487	GGAAGAAGTAGC	GTGTGYCAGCMGCCGCGGTAA	R1932_27	Alviniconcha_strummeri	Lau_Basin	Tahi_Moana	2273
489	ATGAAGCACTGT	GTGTGYCAGCMGCCGCGGTAA	R1932_30	Alviniconcha_kojimai	Lau_Basin	Tahi_Moana	2273
491	TCGTTCAGGACC	GTGTGYCAGCMGCCGCGGTAA	R1932_33	Alviniconcha_strummeri	Lau_Basin	Tahi_Moana	2273
493	CGTCGATTGCAC	GTGTGYCAGCMGCCGCGGTAA	R1932_36	Alviniconcha_strummeri	Lau_Basin	Tahi_Moana	2273
495	CGAACAGAGCGC	GTGTGYCAGCMGCCGCGGTAA	R1932_39	Alviniconcha_strummeri	Lau_Basin	Tahi_Moana	2273
499	GTGCTGCGCTTA	GTGTGYCAGCMGCCGCGGTAA	R1932_45	Alviniconcha_kojimai	Lau_Basin	Tahi_Moana	2273
503	CGAGATAGTTTG	GTGTGYCAGCMGCCGCGGTAA		Ifremeria_nautilei	Lau_Basin	Tahi_Moana	2273
505	CTGCAAGCCTGT	GTGTGYCAGCMGCCGCGGTAA		Ifremeria_nautilei	Lau_Basin	Tahi_Moana	2273
507	GTTCAACAGCTG	GTGTGYCAGCMGCCGCGGTAA		Ifremeria_nautilei	Lau_Basin	Tahi_Moana	2273
509	CGTTTCAAGGAC	GTGTGYCAGCMGCCGCGGTAA		Ifremeria_nautilei	Lau_Basin	Tahi_Moana	2273
513	GCCGGTACTCTA	GTGTGYCAGCMGCCGCGGTAA	R1932_66	Alviniconcha_kojimai	Lau_Basin	Tahi_Moana	2273
527	TCTGAATGGTAG	GTGTGYCAGCMGCCGCGGTAA	R1933_1_167	Alviniconcha_kojimai	Lau_Basin	Tow_Cam	2705
529	CAGGGAGGATCC	GTGTGYCAGCMGCCGCGGTAA	R1933_1_168	Alviniconcha_kojimai	Lau_Basin	Tow_Cam	2705
531	GGACTATCGTTG	GTGTGYCAGCMGCCGCGGTAA	R1933_1_169	Alviniconcha_boucheti	Lau_Basin	Tow_Cam	2705
533	TTCGCAGATACG	GTGTGYCAGCMGCCGCGGTAA	R1933_1_170	Alviniconcha_kojimai	Lau_Basin	Tow_Cam	2705
535	AACACATGGGTT	GTGTGYCAGCMGCCGCGGTAA	R1933_1_171	Alviniconcha_kojimai	Lau_Basin	Tow_Cam	2705
546	GACGGCTATGTT	GTGTGYCAGCMGCCGCGGTAA	R1933_1_181	Alviniconcha_kojimai	Lau_Basin	Tow_Cam	2705
548	GACTTCATGCGA	GTGTGYCAGCMGCCGCGGTAA	R1933_1_182	Alviniconcha_kojimai	Lau_Basin	Tow_Cam	2705
550	CAAATCATTTCA	GTGTGYCAGCMGCCGCGGTAA	R1933_1_183	Alviniconcha_kojimai	Lau_Basin	Tow_Cam	2705
554	CACCTTACCTTA	GTGTGYCAGCMGCCGCGGTAA	R1933_1_185	Alviniconcha_kojimai	Lau_Basin	Tow_Cam	2705
560	CGTACCAGATCC	GTGTGYCAGCMGCCGCGGTAA	R1933_1_188	Alviniconcha_kojimai	Lau_Basin	Tow_Cam	2705
564	ATTAACTCCTAC	GTGTGYCAGCMGCCGCGGTAA	R1933_1_190	Alviniconcha_kojimai	Lau_Basin	Tow_Cam	2705
566	TGTCCTATCAAT	GTGTGYCAGCMGCCGCGGTAA	R1933_1_191	Alviniconcha_kojimai	Lau_Basin	Tow_Cam	2705
568	GCGAGCGAAGTA	GTGTGYCAGCMGCCGCGGTAA		Ifremeria_nautilei	Lau_Basin	Tahi_Moana	2234
570	ATCTCTGGCGCC	GTGTGYCAGCMGCCGCGGTAA		Ifremeria_nautilei	Lau_Basin	Tahi_Moana	2234
572	AGACGACGTGGA	GTGTGYCAGCMGCCGCGGTAA		Ifremeria_nautilei	Lau_Basin	Tahi_Moana	2234
574	ACTTCATCGTAT	GTGTGYCAGCMGCCGCGGTAA		Ifremeria_nautilei	Lau_Basin	Tahi_Moana	2234
576	TGTGATCTTTAC	GTGTGYCAGCMGCCGCGGTAA		Ifremeria_nautilei	Lau_Basin	Tahi_Moana	2234
578	TCCTCCGGTTGG	GTGTGYCAGCMGCCGCGGTAA		Ifremeria_nautilei	Lau_Basin	Tahi_Moana	2234
580	AACTTCACTTCC	GTGTGYCAGCMGCCGCGGTAA		Ifremeria_nautilei	Lau_Basin	Tahi_Moana	2234
582	CGACCGGTGAAG	GTGTGYCAGCMGCCGCGGTAA		Ifremeria_nautilei	Lau_Basin	Tahi_Moana	2234
584	CCTCTCGGGTTG	GTGTGYCAGCMGCCGCGGTAA		Ifremeria_nautilei	Lau_Basin	Tahi_Moana	2234
586	GATGGCGGACTG	GTGTGYCAGCMGCCGCGGTAA		Ifremeria_nautilei	Lau_Basin	Tahi_Moana	2234
588	CCGCCGTAGGGC	GTGTGYCAGCMGCCGCGGTAA		Ifremeria_nautilei	Lau_Basin	Tahi_Moana	2234
590	ACGCGTGCCCGG	GTGTGYCAGCMGCCGCGGTAA		Ifremeria_nautilei	Lau_Basin	Tahi_Moana	2234
592	CACTTAAGAGAA	GTGTGYCAGCMGCCGCGGTAA		Ifremeria_nautilei	Lau_Basin	Tahi_Moana	2234
594	CAGAAGGTGTGG	GTGTGYCAGCMGCCGCGGTAA		Ifremeria_nautilei	Lau_Basin	Tahi_Moana	2234
596	GAGCCTCCCTCC	GTGTGYCAGCMGCCGCGGTAA		Ifremeria_nautilei	Lau_Basin	Tahi_Moana	2234
598	ACTTTCTTCGAA	GTGTGYCAGCMGCCGCGGTAA		Ifremeria_nautilei	Lau_Basin	Tahi_Moana	2234
600	CGCCGCCAGGTG	GTGTGYCAGCMGCCGCGGTAA		Ifremeria_nautilei	Lau_Basin	Tahi_Moana	2234
602	CGACTGCAGCTT	GTGTGYCAGCMGCCGCGGTAA		Ifremeria_nautilei	Lau_Basin	Tahi_Moana	2234
604	ACCGTCTTTCTC	GTGTGYCAGCMGCCGCGGTAA		Ifremeria_nautilei	Lau_Basin	Tahi_Moana	2234
665	TCTAAGAAAGAA	GTGTGYCAGCMGCCGCGGTAA	R1935_6_1	Alviniconcha_strummeri	Lau_Basin	Tahi_Moana	2280
667	GGCATGTTATCG	GTGTGYCAGCMGCCGCGGTAA	R1935_6_2	Alviniconcha_strummeri	Lau_Basin	Tahi_Moana	2280
669	TTGCAAGTACCG	GTGTGYCAGCMGCCGCGGTAA	R1935_6_3	Alviniconcha_strummeri	Lau_Basin	Tahi_Moana	2280
677	CAGCGTTTAGCC	GTGTGYCAGCMGCCGCGGTAA	R1935_6_7	Alviniconcha_strummeri	Lau_Basin	Tahi_Moana	2280
679	GCGCGAATGGTG	GTGTGYCAGCMGCCGCGGTAA	R1935_6_8	Alviniconcha_strummeri	Lau_Basin	Tahi_Moana	2280
683	TCTAGGTTATTC	GTGTGYCAGCMGCCGCGGTAA	R1935_6_10	Alviniconcha_strummeri	Lau_Basin	Tahi_Moana	2280
685	TGTCTACATACT	GTGTGYCAGCMGCCGCGGTAA	R1935_6_11	Alviniconcha_strummeri	Lau_Basin	Tahi_Moana	2280
718	ATTTAATCATCG	GTGTGYCAGCMGCCGCGGTAA	R1935_12	Ifremeria_nautilei	Lau_Basin	Tahi_Moana	2234
720	TCGTGACGCTAA	GTGTGYCAGCMGCCGCGGTAA	R1935_13	Ifremeria_nautilei	Lau_Basin	Tahi_Moana	2234
722	GTCCACTTGGAC	GTGTGYCAGCMGCCGCGGTAA	R1935_14	Ifremeria_nautilei	Lau_Basin	Tahi_Moana	2234
724	TCAAACTTTCGT	GTGTGYCAGCMGCCGCGGTAA	R1935_15	Ifremeria_nautilei	Lau_Basin	Tahi_Moana	2234
726	AGGTACGCAATT	GTGTGYCAGCMGCCGCGGTAA		Ifremeria_nautilei	Lau_Basin	Tahi_Moana	2234
728	CGTGGAAGACGA	GTGTGYCAGCMGCCGCGGTAA		Ifremeria_nautilei	Lau_Basin	Tahi_Moana	2234
730	GAATAAGCTGAT	GTGTGYCAGCMGCCGCGGTAA		Ifremeria_nautilei	Lau_Basin	Tahi_Moana	2234
732	AGAATAGCGCTT	GTGTGYCAGCMGCCGCGGTAA		Ifremeria_nautilei	Lau_Basin	Tahi_Moana	2234
734	AGGTCCAAATCA	GTGTGYCAGCMGCCGCGGTAA		Ifremeria_nautilei	Lau_Basin	Tahi_Moana	2234
736	AACGAATACCAC	GTGTGYCAGCMGCCGCGGTAA		Ifremeria_nautilei	Lau_Basin	Tahi_Moana	2234
830	AGTCTGTCTGCG	GTGTGYCAGCMGCCGCGGTAA		Ifremeria_nautilei	Lau_Basin	Niua_South	1162
832	TGGGAGGTGGTA	GTGTGYCAGCMGCCGCGGTAA		Ifremeria_nautilei	Lau_Basin	Niua_South	1162
834	TGCGCAAAGGAG	GTGTGYCAGCMGCCGCGGTAA		Ifremeria_nautilei	Lau_Basin	Niua_South	1162
836	CCGAAGATTCTG	GTGTGYCAGCMGCCGCGGTAA		Ifremeria_nautilei	Lau_Basin	Niua_South	1162
838	GCAGGCCCACGA	GTGTGYCAGCMGCCGCGGTAA		Ifremeria_nautilei	Lau_Basin	Niua_South	1162
840	ATGAATGCGTCC	GTGTGYCAGCMGCCGCGGTAA		Ifremeria_nautilei	Lau_Basin	Niua_South	1162
842	CGGTTCACATAG	GTGTGYCAGCMGCCGCGGTAA		Ifremeria_nautilei	Lau_Basin	Niua_South	1162
844	CAGAGGCAGGCT	GTGTGYCAGCMGCCGCGGTAA		Ifremeria_nautilei	Lau_Basin	Niua_South	1162
845	GAGGCTGATTTA	GTGTGYCAGCMGCCGCGGTAA		Ifremeria_nautilei	Lau_Basin	Niua_South	1164
847	TGAGCTGCGGGA	GTGTGYCAGCMGCCGCGGTAA		Ifremeria_nautilei	Lau_Basin	Niua_South	1164
849	TAGTTGAGCTGA	GTGTGYCAGCMGCCGCGGTAA		Ifremeria_nautilei	Lau_Basin	Niua_South	1164
851	CCATTAGTTCCT	GTGTGYCAGCMGCCGCGGTAA		Ifremeria_nautilei	Lau_Basin	Niua_South	1164
853	TTGATAGTCTTA	GTGTGYCAGCMGCCGCGGTAA		Ifremeria_nautilei	Lau_Basin	Niua_South	1164
855	CGCCCTCTTCTT	GTGTGYCAGCMGCCGCGGTAA		Ifremeria_nautilei	Lau_Basin	Niua_South	1164
857	TCACCTCCTTGT	GTGTGYCAGCMGCCGCGGTAA		Ifremeria_nautilei	Lau_Basin	Niua_South	1164
1000	CGGTGCGAAAGC	GTGTGYCAGCMGCCGCGGTAA		Ifremeria_nautilei	Lau_Basin	Niua_South	1164
1002	ACAGAGAATTAC	GTGTGYCAGCMGCCGCGGTAA		Ifremeria_nautilei	Lau_Basin	Niua_South	1164
1004	CGGGCACCGGTC	GTGTGYCAGCMGCCGCGGTAA		Ifremeria_nautilei	Lau_Basin	Niua_South	1164
1006	GTGTACATAACG	GTGTGYCAGCMGCCGCGGTAA		Ifremeria_nautilei	Lau_Basin	Niua_South	1164
1008	TTCTTTGCAATG	GTGTGYCAGCMGCCGCGGTAA		Ifremeria_nautilei	Lau_Basin	Niua_South	1164
1010	GACTTATGCCCG	GTGTGYCAGCMGCCGCGGTAA		Ifremeria_nautilei	Lau_Basin	Niua_South	1164
1012	GACTAGTCAGCT	GTGTGYCAGCMGCCGCGGTAA		Ifremeria_nautilei	Lau_Basin	Niua_South	1164
1014	CGTCTTTGATAT	GTGTGYCAGCMGCCGCGGTAA		Ifremeria_nautilei	Lau_Basin	Niua_South	1164
1016	CAGTGATACTGC	GTGTGYCAGCMGCCGCGGTAA		Ifremeria_nautilei	Lau_Basin	Niua_South	1164
1018	ATAGATCAGAAC	GTGTGYCAGCMGCCGCGGTAA		Ifremeria_nautilei	Lau_Basin	Niua_South	1164
1020	AAGGACCGTTTC	GTGTGYCAGCMGCCGCGGTAA		Ifremeria_nautilei	Lau_Basin	Niua_South	1164
1022	GCGTCTCGTCCA	GTGTGYCAGCMGCCGCGGTAA		Ifremeria_nautilei	Lau_Basin	Niua_South	1164
1024	CCGCTACGTGAT	GTGTGYCAGCMGCCGCGGTAA		Ifremeria_nautilei	Lau_Basin	Niua_South	1164
1026	TAGCAAGGTATA	GTGTGYCAGCMGCCGCGGTAA		Ifremeria_nautilei	Lau_Basin	Niua_South	1164
1028	ATATTTCATGGT	GTGTGYCAGCMGCCGCGGTAA		Ifremeria_nautilei	Lau_Basin	Niua_South	1164
1030	GATTAATGGAAC	GTGTGYCAGCMGCCGCGGTAA		Ifremeria_nautilei	Lau_Basin	Niua_South	1164
1032	CCTACATGAGAC	GTGTGYCAGCMGCCGCGGTAA		Ifremeria_nautilei	Lau_Basin	Niua_South	1164
1034	ATCGGGCTTAAC	GTGTGYCAGCMGCCGCGGTAA		Ifremeria_nautilei	Lau_Basin	Niua_South	1164
1036	AGAGGTATTTGA	GTGTGYCAGCMGCCGCGGTAA		Ifremeria_nautilei	Lau_Basin	Niua_South	1164
1038	CACCTGTAGTAG	GTGTGYCAGCMGCCGCGGTAA		Ifremeria_nautilei	Lau_Basin	Niua_South	1164
1041	CGGACATGCGGA	GTGTGYCAGCMGCCGCGGTAA		Ifremeria_nautilei	Lau_Basin	Niua_South	1164
1043	AGTCCTTTATCC	GTGTGYCAGCMGCCGCGGTAA		Ifremeria_nautilei	Lau_Basin	Niua_South	1164
1045	GTAGCACTCATG	GTGTGYCAGCMGCCGCGGTAA		Ifremeria_nautilei	Lau_Basin	Niua_South	1164
1047	TTGAATCCTAAT	GTGTGYCAGCMGCCGCGGTAA		Ifremeria_nautilei	Lau_Basin	Niua_South	1164
1049	GACAAGAAGGTG	GTGTGYCAGCMGCCGCGGTAA		Ifremeria_nautilei	Lau_Basin	Niua_South	1164
1051	GTATAGTCCGTG	GTGTGYCAGCMGCCGCGGTAA		Ifremeria_nautilei	Lau_Basin	Niua_South	1164
1053	CCTGTAGGTTGC	GTGTGYCAGCMGCCGCGGTAA		Ifremeria_nautilei	Lau_Basin	Niua_South	1164
1055	TACGTCGTTATT	GTGTGYCAGCMGCCGCGGTAA		Ifremeria_nautilei	Lau_Basin	Niua_South	1164
1059	GAGTAGGGCACC	GTGTGYCAGCMGCCGCGGTAA		Ifremeria_nautilei	Lau_Basin	Niua_South	1164
1061	CACGTCGCGGAG	GTGTGYCAGCMGCCGCGGTAA		Ifremeria_nautilei	Lau_Basin	Niua_South	1161
1063	CGTTACCGGACT	GTGTGYCAGCMGCCGCGGTAA		Ifremeria_nautilei	Lau_Basin	Niua_South	1161
1065	GGACTCAACTAA	GTGTGYCAGCMGCCGCGGTAA		Ifremeria_nautilei	Lau_Basin	Niua_South	1161
1067	CGTTAAGTCAGC	GTGTGYCAGCMGCCGCGGTAA		Ifremeria_nautilei	Lau_Basin	Niua_South	1161
1069	TTATAGATCTCC	GTGTGYCAGCMGCCGCGGTAA		Ifremeria_nautilei	Lau_Basin	Niua_South	1161
1071	GGTAGCGACGCC	GTGTGYCAGCMGCCGCGGTAA		Ifremeria_nautilei	Lau_Basin	Niua_South	1161
1073	CACGAGCTACTC	GTGTGYCAGCMGCCGCGGTAA		Ifremeria_nautilei	Lau_Basin	Niua_South	1161
1075	ATGAGATGATAC	GTGTGYCAGCMGCCGCGGTAA		Ifremeria_nautilei	Lau_Basin	Niua_South	1161
1077	ATTAGCAGCGTA	GTGTGYCAGCMGCCGCGGTAA		Ifremeria_nautilei	Lau_Basin	Niua_South	1161
1079	CTGTCGTGTCAG	GTGTGYCAGCMGCCGCGGTAA		Ifremeria_nautilei	Lau_Basin	Niua_South	1161
1081	TTCAAGTTCGTT	GTGTGYCAGCMGCCGCGGTAA		Ifremeria_nautilei	Lau_Basin	Niua_South	1161
1083	CATAGGCCATCA	GTGTGYCAGCMGCCGCGGTAA		Ifremeria_nautilei	Lau_Basin	Niua_South	1161
1085	GCGGTACTACTA	GTGTGYCAGCMGCCGCGGTAA		Ifremeria_nautilei	Lau_Basin	Niua_South	1161
1087	GTCCTGACACTG	GTGTGYCAGCMGCCGCGGTAA		Ifremeria_nautilei	Lau_Basin	Niua_South	1161
1089	GATGACCCAAAT	GTGTGYCAGCMGCCGCGGTAA		Ifremeria_nautilei	Lau_Basin	Niua_South	1161
1091	AGGCGGCCCATG	GTGTGYCAGCMGCCGCGGTAA		Ifremeria_nautilei	Lau_Basin	Niua_South	1161
1093	ATCACTCTTGTA	GTGTGYCAGCMGCCGCGGTAA		Ifremeria_nautilei	Lau_Basin	Niua_South	1161
1095	GTGTAGGTGCTT	GTGTGYCAGCMGCCGCGGTAA		Ifremeria_nautilei	Lau_Basin	Niua_South	1161
MA13	TCTCACTGTTCC	GTGTGYCAGCMGCCGCGGTAA	Su37_10_2_14	Alviniconcha_hessleri	Mariana_Back-Arc	Illium	3582
MA172	TGCGAAGCGCGC	GTGTGYCAGCMGCCGCGGTAA	Su44_15_9_173	Alviniconcha_hessleri	Mariana_Back-Arc	Hafa_Adai	3278
MA174	TCCGAGTCACCA	GTGTGYCAGCMGCCGCGGTAA	Su44_15_10_175	Alviniconcha_hessleri	Mariana_Back-Arc	Hafa_Adai	3278
MA182	TGCATACACTGG	GTGTGYCAGCMGCCGCGGTAA	Su44_16_3_181	Alviniconcha_hessleri	Mariana_Back-Arc	Hafa_Adai	3278
MA184	CTCCGGCACCAT	GTGTGYCAGCMGCCGCGGTAA	Su44_16_6_183	Alviniconcha_hessleri	Mariana_Back-Arc	Hafa_Adai	3278
MA186	ATGGTATATATT	GTGTGYCAGCMGCCGCGGTAA	Su44_16_5_185	Alviniconcha_hessleri	Mariana_Back-Arc	Hafa_Adai	3278
MA19	GGAGAGATCACG	GTGTGYCAGCMGCCGCGGTAA	Su37_10_1_20	Alviniconcha_hessleri	Mariana_Back-Arc	Illium	3582
MA192	GGATTGATAGTA	GTGTGYCAGCMGCCGCGGTAA	Su47_17_3_191	Alviniconcha_hessleri	Mariana_Back-Arc	Perseverance	3909
MA196	CCTAGCCCTAGC	GTGTGYCAGCMGCCGCGGTAA	Su47_17_5_195	Alviniconcha_hessleri	Mariana_Back-Arc	Perseverance	3909
MA208	ACACAAGAAGTT	GTGTGYCAGCMGCCGCGGTAA	Su47_17_8_209	Alviniconcha_hessleri	Mariana_Back-Arc	Perseverance	3909
MA26	TAACGGCGCTCT	GTGTGYCAGCMGCCGCGGTAA	Su40_13_1_27	Alviniconcha_hessleri	Mariana_Back-Arc	Burke	3631
MA28	TGATAGGTACAC	GTGTGYCAGCMGCCGCGGTAA	Su40_13_1_29	Alviniconcha_hessleri	Mariana_Back-Arc	Burke	3631
MA32	TTCGCGTCGCAC	GTGTGYCAGCMGCCGCGGTAA	Su40_13_1_33	Alviniconcha_hessleri	Mariana_Back-Arc	Burke	3631
MA34	GGTAGGAATTTA	GTGTGYCAGCMGCCGCGGTAA	Su40_13_1_35	Alviniconcha_hessleri	Mariana_Back-Arc	Burke	3631
MA38	CACCCGATGGTT	GTGTGYCAGCMGCCGCGGTAA	Su41_3_2_39	Alviniconcha_hessleri	Mariana_Back-Arc	Hafa_Adai	3274
MA40	TCTAGTAGTTAT	GTGTGYCAGCMGCCGCGGTAA	Su41_3_3_41	Alviniconcha_hessleri	Mariana_Back-Arc	Hafa_Adai	3274
MA42	CACGACTTGACA	GTGTGYCAGCMGCCGCGGTAA	Su41_3_4_43	Alviniconcha_hessleri	Mariana_Back-Arc	Hafa_Adai	3274
MA44	CTCCTCCCTTAC	GTGTGYCAGCMGCCGCGGTAA	Su41_3_5_45	Alviniconcha_hessleri	Mariana_Back-Arc	Hafa_Adai	3274
MA46	TCTTTATGTCGA	GTGTGYCAGCMGCCGCGGTAA	Su41_3_6_47	Alviniconcha_hessleri	Mariana_Back-Arc	Hafa_Adai	3274
MA52	TAATAACTTTGA	GTGTGYCAGCMGCCGCGGTAA	Su41_3_9_53	Alviniconcha_hessleri	Mariana_Back-Arc	Hafa_Adai	3274
MA55	GAGTTGTACGAT	GTGTGYCAGCMGCCGCGGTAA	Su41_3_10_54	Alviniconcha_hessleri	Mariana_Back-Arc	Hafa_Adai	3274
MA56	ATGCTCTAGAGA	GTGTGYCAGCMGCCGCGGTAA	Su44_15_1_57	Alviniconcha_hessleri	Mariana_Back-Arc	Hafa_Adai	3278
MA60	AACACGGTTTGA	GTGTGYCAGCMGCCGCGGTAA	Su44_15_3_61	Alviniconcha_hessleri	Mariana_Back-Arc	Hafa_Adai	3278
MA64	GATACGTTCGCA	GTGTGYCAGCMGCCGCGGTAA	Su44_15_5_65	Alviniconcha_hessleri	Mariana_Back-Arc	Hafa_Adai	3278
MA66	CGGCACTATCAC	GTGTGYCAGCMGCCGCGGTAA	Su44_15_6_67	Alviniconcha_hessleri	Mariana_Back-Arc	Hafa_Adai	3278
MA70	CCAATTTGTACT	GTGTGYCAGCMGCCGCGGTAA	Su44_15_8_71	Alviniconcha_hessleri	Mariana_Back-Arc	Hafa_Adai	3278
MB-11	TGTGACAGGGCG	GTGTGYCAGCMGCCGCGGTAA	MQ309_11	Alviniconcha_boucheti	Manus_Basin	Roman_Ruins	1800
MB-21	AATTCCGAACGC	GTGTGYCAGCMGCCGCGGTAA	MQ314_21	Alviniconcha_boucheti	Manus_Basin	North_Su	1520
MB-22	GTCTCGCCTACG	GTGTGYCAGCMGCCGCGGTAA	MQ314_22	Alviniconcha_boucheti	Manus_Basin	North_Su	1520
MB-23	AATTGGCGGGCG	GTGTGYCAGCMGCCGCGGTAA	MQ314_23	Alviniconcha_boucheti	Manus_Basin	North_Su	1520
MB-24	GAAGTGTATCTG	GTGTGYCAGCMGCCGCGGTAA	MQ314_24	Alviniconcha_boucheti	Manus_Basin	North_Su	1520
MB-25	GTTACCCGAGCT	GTGTGYCAGCMGCCGCGGTAA	MQ314_25	Alviniconcha_boucheti	Manus_Basin	North_Su	1520
MB-26	ATACGATGGATA	GTGTGYCAGCMGCCGCGGTAA	MQ314_26	Alviniconcha_boucheti	Manus_Basin	North_Su	1520
MB-27	GTTCTCTTCTCG	GTGTGYCAGCMGCCGCGGTAA	MQ316_27	Alviniconcha_boucheti	Manus_Basin	North_Su	1520
MB-33	CTAGAAAGAAAT	GTGTGYCAGCMGCCGCGGTAA	MQ316_33	Alviniconcha_boucheti	Manus_Basin	North_Su	1520
MB-36	GGCTCAGATTCC	GTGTGYCAGCMGCCGCGGTAA	MQ316_36	Alviniconcha_boucheti	Manus_Basin	North_Su	1520
NEGPlateAH10	ATCTTGGAGTCG	GTGTGYCAGCMGCCGCGGTAA		Negative	Negative	Negative	0
NEGPlateAH11	TGCCCTCCGTAG	GTGTGYCAGCMGCCGCGGTAA		Negative	Negative	Negative	0
NEGPlateAH12	GTTGTGGGCGCG	GTGTGYCAGCMGCCGCGGTAA		Negative	Negative	Negative	0
NEGPlateBF5	CATTACTTATGC	GTGTGYCAGCMGCCGCGGTAA		Negative	Negative	Negative	0
NEGPlateBH10	AGGCAGGGCCAT	GTGTGYCAGCMGCCGCGGTAA		Negative	Negative	Negative	0
NEGPlateBH11	CAACAGGTAACT	GTGTGYCAGCMGCCGCGGTAA		Negative	Negative	Negative	0
NEGPlateBH12	GCTGTTTGACCG	GTGTGYCAGCMGCCGCGGTAA		Negative	Negative	Negative	0
NEGPlateBH2	TTGAGCTTGAGC	GTGTGYCAGCMGCCGCGGTAA		Negative	Negative	Negative	0
NEGPlateBH3	CTAGGATCACTG	GTGTGYCAGCMGCCGCGGTAA		Negative	Negative	Negative	0
NEGPlateBH4	ACGGGTCATCAT	GTGTGYCAGCMGCCGCGGTAA		Negative	Negative	Negative	0
NEGPlateBH5	CACACTGAAGTC	GTGTGYCAGCMGCCGCGGTAA		Negative	Negative	Negative	0
NEGPlateBH6	ACCCACCACTAG	GTGTGYCAGCMGCCGCGGTAA		Negative	Negative	Negative	0
NEGPlateBH7	TCGACATCTCTT	GTGTGYCAGCMGCCGCGGTAA		Negative	Negative	Negative	0
NEGPlateBH8	ACGTGGTTCCAC	GTGTGYCAGCMGCCGCGGTAA		Negative	Negative	Negative	0
NEGPlateBH9	ATCAATTGTCCT	GTGTGYCAGCMGCCGCGGTAA		Negative	Negative	Negative	0
NEGPlateCC10	TGCTCCGTAGAA	GTGTGYCAGCMGCCGCGGTAA		Negative	Negative	Negative	0
NEGPlateCF2	ACGCAATGTCTG	GTGTGYCAGCMGCCGCGGTAA		Negative	Negative	Negative	0
NEGPlateCF3	GCTCCGACCATA	GTGTGYCAGCMGCCGCGGTAA		Negative	Negative	Negative	0
NEGPlateCF4	ACAATAGACACC	GTGTGYCAGCMGCCGCGGTAA		Negative	Negative	Negative	0
NEGPlateCH10	CCGTTATCAGCG	GTGTGYCAGCMGCCGCGGTAA		Negative	Negative	Negative	0
NEGPlateCH11	TCACGAGTCACA	GTGTGYCAGCMGCCGCGGTAA		Negative	Negative	Negative	0
NEGPlateCH12	CCGGGAAGCCAC	GTGTGYCAGCMGCCGCGGTAA		Negative	Negative	Negative	0
NEGPlateDB2	GACTGGAGATGG	GTGTGYCAGCMGCCGCGGTAA		Negative	Negative	Negative	0
NEGPlateDB4	CGCTCTTAACGG	GTGTGYCAGCMGCCGCGGTAA		Negative	Negative	Negative	0
NEGPlateDB8	TCCGTATGCGCC	GTGTGYCAGCMGCCGCGGTAA		Negative	Negative	Negative	0
NEGPlateDE7	TAACACACTTAT	GTGTGYCAGCMGCCGCGGTAA		Negative	Negative	Negative	0
NEGPlateDH10	GACGAGGTCGGT	GTGTGYCAGCMGCCGCGGTAA		Negative	Negative	Negative	0
NEGPlateDH11	ACAAGGCAAGGC	GTGTGYCAGCMGCCGCGGTAA		Negative	Negative	Negative	0
NEGPlateDH12	GCTATCAAGACA	GTGTGYCAGCMGCCGCGGTAA		Negative	Negative	Negative	0
NEGPlateEE11	CATTAGCTGGAA	GTGTGYCAGCMGCCGCGGTAA		Negative	Negative	Negative	0
NEGPlateEE12	GGATCAGCCGCG	GTGTGYCAGCMGCCGCGGTAA		Negative	Negative	Negative	0
NEGPlateEE2	CAGACGAGGAAC	GTGTGYCAGCMGCCGCGGTAA		Negative	Negative	Negative	0
NEGPlateEH10	ACGGACTGGCGC	GTGTGYCAGCMGCCGCGGTAA		Negative	Negative	Negative	0
NEGPlateEH11	GATCTTGTTTGT	GTGTGYCAGCMGCCGCGGTAA		Negative	Negative	Negative	0
NEGPlateEH12	CATACTTGTCTA	GTGTGYCAGCMGCCGCGGTAA		Negative	Negative	Negative	0
NEGPlateFC12	TTCGTACTTCGT	GTGTGYCAGCMGCCGCGGTAA		Negative	Negative	Negative	0
NEGPlateFF6	AGCATAGAAATA	GTGTGYCAGCMGCCGCGGTAA		Negative	Negative	Negative	0
NEGPlateFH10	GTCGGAAATTGT	GTGTGYCAGCMGCCGCGGTAA		Negative	Negative	Negative	0
NEGPlateFH11	ATGTGTGTAGAC	GTGTGYCAGCMGCCGCGGTAA		Negative	Negative	Negative	0
NEGPlateFH12	TAACGAATAGAA	GTGTGYCAGCMGCCGCGGTAA		Negative	Negative	Negative	0
NEGPlateGH10	AAGATGATGACT	GTGTGYCAGCMGCCGCGGTAA		Negative	Negative	Negative	0
NEGPlateGH11	GATGTATGTGGT	GTGTGYCAGCMGCCGCGGTAA		Negative	Negative	Negative	0
NEGPlateGH12	CAGCTATGGACT	GTGTGYCAGCMGCCGCGGTAA		Negative	Negative	Negative	0
NEGPlateHA12	ACTCATCTTCCA	GTGTGYCAGCMGCCGCGGTAA		Negative	Negative	Negative	0
NEGPlateHC1	CGTGTCCGTGTC	GTGTGYCAGCMGCCGCGGTAA		Negative	Negative	Negative	0
NEGPlateHC10	CAAAGTTTGCGA	GTGTGYCAGCMGCCGCGGTAA		Negative	Negative	Negative	0
NEGPlateHC11	ACACAGTCCTGA	GTGTGYCAGCMGCCGCGGTAA		Negative	Negative	Negative	0
NEGPlateHC12	TTCTAACTGTAC	GTGTGYCAGCMGCCGCGGTAA		Negative	Negative	Negative	0
NEGPlateHC2	CTTGGTAGTGCC	GTGTGYCAGCMGCCGCGGTAA		Negative	Negative	Negative	0
NEGPlateHC3	TTGTTGATGGAG	GTGTGYCAGCMGCCGCGGTAA		Negative	Negative	Negative	0
NEGPlateHC4	TAGTGCATTCGG	GTGTGYCAGCMGCCGCGGTAA		Negative	Negative	Negative	0
NEGPlateHC5	AATATGAGACCA	GTGTGYCAGCMGCCGCGGTAA		Negative	Negative	Negative	0
NEGPlateHC6	TCGCGATCGTCC	GTGTGYCAGCMGCCGCGGTAA		Negative	Negative	Negative	0
NEGPlateHC7	GTCACATCACGA	GTGTGYCAGCMGCCGCGGTAA		Negative	Negative	Negative	0
NEGPlateHC8	CGGTACCTACCA	GTGTGYCAGCMGCCGCGGTAA		Negative	Negative	Negative	0
NEGPlateHC9	ATTTCACAAATC	GTGTGYCAGCMGCCGCGGTAA		Negative	Negative	Negative	0
NEGPlateHF6	CAACGTGCTCCA	GTGTGYCAGCMGCCGCGGTAA		Negative	Negative	Negative	0
NEGPlateHG6	AGGCCTTGGGCG	GTGTGYCAGCMGCCGCGGTAA		Negative	Negative	Negative	0
NEGPLateHH10	GTGAGATACCTA	GTGTGYCAGCMGCCGCGGTAA		Negative	Negative	Negative	0
NEGPlateHH4	TGTCCAGTTCGG	GTGTGYCAGCMGCCGCGGTAA		Negative	Negative	Negative	0
NEGPLateHH8	ACGGATGTTATG	GTGTGYCAGCMGCCGCGGTAA		Negative	Negative	Negative	0
NEGPLateHH9	CCTGTGTTGGTG	GTGTGYCAGCMGCCGCGGTAA		Negative	Negative	Negative	0

## Sheet: Caption
Table S1. Sample information for individuals used in 16S amplicon analyses. Ifremeria individuals for this analysis were morphologically identified based on distinct shell characterisitcs that distinguish them from Alviniconcha.
